# Supplementary material for: Dexmedetomidine decreases cerebral hyperperfusion syndrome incidence following mechanical thrombectomy in acute ischemic stroke: a double-blind, randomized controlled trial
Source: Front Neurol. 2025 Sep 17;16:1680268. doi: 10.3389/fneur.2025.1680268 (PMC12483894; doi:10.3389/fneur.2025.1680268)
Supplement: Supplementary file 1 [file Table_1.XLSX]

## Sheet: Sheet1
group(0=dex;1=plcebo)	age	gender（male1/female0）	BMI	smoking (1)or not(0)	Coronary heart disease(1) or not(0)	Diabetes mellitus(1) or not(0)	Hypertension(1) or not (0)	Previous stroke (1) or not (0)	Occlusion site (right 1or left 0)	HR(T0)	MAP(T0)	Duration of operation	sufentanil(ug)	Etomidate (mg)	Prop(mg)	Remifentanil (ug)	Atropine(mg)	Norepinephrine(ug)	MAP（T1）	MAP（T2）	MAP（T3）	MAP（T4）	MAP（T5）	MAP（T6）	MAP（T7）	MAP（D1）	MAP（D3）	MAP（D7）	pre-operative NIHSS core	post-operative NIHSS	pre-operative mRS score	at discharge mRS score	30days mRs	90 days mRs	CHS time	CHS or not	RASS（d3）	NRS（d1）	NRS(d3)	Length of hospital stay (day)	Length of ICU stay (day)	TCDd02h(recanalized)	TCD(d02h contralateral)	TCDd1(recanalized)	TCD(d1 contralateral)contralateral)	TCDd2(recanalized)	TCD(d2contralateral)	TCDd3(recanalized)	TCDd3contralateral)
0	68	1	24.6531	0	0	0	1	0	0	76	93	50	20	20	330	600	0	320	48	89	88.6667	79	76.3333	78.6667	75.3333	113.667	105	101	7	5	3	2	2	2	0	0	0	2	1	5	0	70.66	60.19	64.23	55.98	71.47	51.45	71.55	50.24
0	58	1	25.3515	1	0	1	0	0	0	80	115	45	25	10	430	400	0	280	78	80.3333	86.3333	81.3333	67	87	99.3333	93	86	86.6667	6	2	3	2	2	2	0	0	0	2	1	13	2.5	69.09	58.99	88.36	60.88	69.77	61.24	70.66	55.44
0	73	1	26.6728	1	0	0	1	0	0	66	96	75	20	0	500	800	0	0	85.6667	84	101.333	104.333	87.3333	78.3333	82.6667	82.3333	91	88	7	2	3	2	2	1	0	0	0	1	0	13	3	72.33	54.32	75.8	66.89	69.15	55.77	70.46	57.13
0	75	0	18.902	0	1	0	1	0	0	78	99	110	15	0	500	600	0	80	82	83	87.3333	76.6667	81.3333	80	84.3333	85.3333	82	84.3333	4	4	2	2	1	0	0	0	0	1	0	9	2	68.08	66.57	78.55	67.91	70.26	61.01	66.56	62.04
0	54	0	27.3438	0	0	1	1	1	1	104	113	140	20	20	850	450	0	0	122	100.667	93.6667	93.3333	104.667	102.667	75.6667	93.3333	84.6667	89.6667	14	7	4	4	3	3	0	0	-1	0	0	7	7	79.9	76.01	78.45	66.91	80.55	62.13	81.65	59.43
0	72	1	23.6614	0	1	0	1	1	0	110	84	35	15	15	170	350	0	0	104	80.3333	74.3333	92	90.6667	87.6667	95	68.6667	74.6667	83.3333	2	1	2	2	2	2	0	0	0	0	0	14	3	80.1	61.42	82.21	65.62	87.13	60.12	84.18	64.66
0	61	1	21.7994	0	1	0	1	0	1	65	121	55	8	20	360	800	0	0	110.333	100	90.6667	99.6667	91.3333	97	90.6667	58.6667	77.3333	81.3333	6	2	2	2	1	0	0	0	0	3	1	7	3	81.22	59.85	71.52	55.75	78.59	49.22	72.94	45.12
0	42	1	24.4898	1	0	0	1	1	1	72	113	45	10	20	700	1500	0	0	87	84.3333	81.6667	85	82.3333	74.6667	107	86.3333	80.6667	80.6667	12	5	4	3	2	2	0	0	0	0	0	5	3	63.04	68.56	66.44	58.79	73.55	51.39	71.15	56.93
0	41	1	23.04	1	0	1	1	1	0	76	102	30	10	20	320	900	0	0	84.3333	82.3333	86.6667	84.3333	93.3333	87.3333	104.333	84.3333	84	88.6667	8	2	3	3	3	3	0	0	0	0	0	8	3	66.07	51.28	67.37	50.98	68.7	55.06	61.75	59.16
0	49	1	34.2593	0	0	0	1	0	1	95	103	30	25	20	500	800	0	0	86.6667	78.3333	73.3333	77.6667	78.6667	88.3333	84	80.3333	90.6667	94.6667	14	4	4	3	3	3	0	0	0	1	0	12	2	70.03	59.39	72.83	66.89	88.98	60.09	83.08	63.94
0	60	1	22.4913	1	0	1	0	0	0	65	95	40	15	20	350	600	0.5	0	87.3333	80.6667	78.6667	86	70	80.6667	88	88.3333	86	88	4	1	2	1	0	0	0	0	0	1	0	18	1	62.02	61.02	69.42	60.96	71.56	58.18	69.66	61.83
0	63	1	26.4463	1	0	1	1	1	0	61	93	35	20	20	550	600	0	0	95	86.6667	85	91.3333	88	89	94.6667	100.333	94	88	4	2	2	1	1	1	0	0	0	1	0	6	2	59.05	55.63	54.45	51.91	60.67	55.22	62.17	52.17
0	71	0	26.0375	1	0	0	1	0	0	80	121	58	30	20	1000	1300	1	0	97	93.3333	87.6667	90	99.6667	92	86.3333	88	85	86	7	1	3	2	2	2	0	0	0	1	0	11	2	63.46	66.09	73.86	68.89	77.99	66.33	81.44	62.31
0	70	1	22.5981	0	0	0	1	1	0	68	115	53	20	20	390	600	0.25	0	90	100.667	101	101.333	97	89	101.333	98.3333	95.6667	94.3333	7	2	3	2	2	2	0	0	0	1	0	13	2	61.08	61.04	78.48	60.34	70.88	55.16	73.78	62.19
0	61	1	21.2585	0	0	0	1	1	1	75	98	105	15	20	420	800	0	0	88.3333	76.3333	78.3333	81.3333	83.6667	89.3333	91.3333	99.3333	100.333	105.333	14	9	4	3	3	3	0	0	0	1	0	6	2	66.08	62.09	69.94	66.14	71.69	62.14	70.19	61.43
0	65	1	20.4783	0	0	0	1	1	1	78	87	65	20	20	550	1000	0	0	83.3333	76.6667	66.6667	75	73.3333	90	100	78	75	82	11	8	3	2	2	2	0	0	0	1	0	5	3	71.02	68.66	71.47	50.18	77.22	49.24	70.25	44.09
0	63	1	28.3447	1	0	0	1	0	1	65	113	60	20	20	600	1000	0.5	0	86.6667	85	81.3333	76.6667	83.3333	113.333	113.667	74.6667	92.6667	80.6667	15	9	4	3	3	3	0	0	0	1	0	7	1	70.33	58.41	66.47	62.19	78.12	70.22	68.94	67.13
0	54	1	25.1808	1	1	1	1	0	0	70	108	30	20	20	640	1000	0	0	103	82.6667	95.3333	86	82.6667	109	99.6667	83	89.6667	80.6667	7	4	2	2	2	2	0	0	0	1	0	9	0	66.09	64.83	71.66	60.56	79.75	62.33	71.65	60.34
0	55	0	24.7676	0	0	1	1	0	0	79	113	100	20	20	550	800	0	0	86.6667	78.3333	76.6667	81.6667	86.6667	98.3333	84.6667	80.3333	84.6667	78	7	4	2	1	1	1	0	0	0	0	0	13	0	61.04	65.37	66.71	53.81	78.44	57.34	79.56	51.48
0	44	1	26.8745	1	0	0	0	0	1	64	98	105	20	20	460	700	0.5	6	69.6667	64	63.3333	76.3333	92.6667	90.6667	79	95.3333	100.667	98.6667	6	2	2	2	2	2	0	0	0	0	0	12	0	62.09	61.31	68.69	64.29	69.54	58.22	61.08	58.01
0	61	1	24.4418	1	1	1	1	1	0	72	103	65	20	20	580	1000	0	0	91	93.3333	100	80	90	81.3333	84.6667	85	80	81	11	7	3	2	2	1	0	0	0	1	0	13	3	78.06	59.61	71.67	62.54	80.39	61.78	80.39	60.18
0	69	1	25.9516	0	0	1	1	0	0	59	100	110	20	20	300	1000	0	0	61	116	73.3333	76.3333	88	86.3333	89	104	109	96	14	5	4	3	2	2	0	0	0	1	0	10	1	88.01	55.22	77.77	65.17	77.8	62.33	69.84	59.71
0	73	0	20	0	0	0	1	0	1	64	115	33	15	20	410	700	0	0	113.667	107	78.3333	71.6667	68	91.6667	83	78	89	77.6667	14	7	4	3	3	3	0	0	0	1	0	6	1	89.06	62.31	88.78	61.28	82.3	59.12	79.33	54.25
0	74	0	26.4463	0	0	0	1	0	0	68	81	50	20	10	600	1000	0	0	126.667	90	87.6667	83	88.3333	90	87.6667	79.6667	70	83.3333	11	5	4	4	3	3	0	0	0	0	0	6	4	99.03	68.91	86.64	58.33	89.8	58.07	84.86	55.56
0	62	1	20.1323	1	0	0	1	1	1	80	100	90	30	20	500	1000	0	0	96.6667	89.6667	82.3333	79.3333	80.6667	86.6667	79.3333	88.3333	92	88	7	2	3	3	3	3	0	0	0	1	0	5	2	66.32	67.22	67.66	61.52	84.56	52.93	81.95	53.27
0	65	1	25.3515	1	0	0	1	0	1	87	119	61	10	20	400	600	0	0	92.6667	86.6667	84.6667	94.6667	90	90.3333	109.333	85.6667	73.3333	80	8	1	3	2	2	2	0	0	0	1	0	6	1	67.33	71.29	74.79	58.19	77.94	59.19	71.03	53.01
0	74	1	25.5102	0	0	0	1	1	1	71	96	50	10	20	240	700	0	0	104.667	101.667	104.667	97.6667	98	102.333	101.667	74	84.3333	82	14	5	4	4	4	4	0	0	0	1	0	8	1	55.07	60.21	55.77	63.65	66.77	54.45	53.17	64.11
0	73	1	28.4005	1	1	0	1	0	0	75	100	41	20	20	380	600	0	320	73.3333	68.3333	83.3333	85	90	88.3333	78	73.6667	80	96.6667	11	6	4	3	3	3	0	0	0	1	0	13	0	58.11	55.12	66.56	63.45	72.15	59.65	61.46	62.52
0	72	1	25.7812	0	0	1	1	0	1	66	99	60	15	20	330	800	0	240	71	73.3333	71.3333	71.6667	75	78	71.3333	80	81	78	10	4	4	3	3	3	0	0	0	1	0	8	0	59.01	60.92	64.56	62.64	69.32	56.94	61.94	69.91
0	78	1	20.7612	0	0	0	1	1	1	65	109	100	10	20	550	135	0	0	94.3333	92.3333	95.6667	99	97	99.3333	101	95.6667	78	91.3333	8	2	3	2	2	2	0	0	0	1	0	4	0	79.03	61.08	76.72	59.05	64.59	60.37	73.71	60.17
0	72	1	26.8274	0	0	0	1	0	0	77	128	120	20	20	430	700	0	0	76.6667	74.6667	79.3333	71.3333	72	76.3333	79.3333	84.3333	95.3333	80.6667	7	2	2	2	2	2	0	0	0	1	0	10	1	89.77	62.29	88.66	68.26	87.16	64.34	84.69	51.43
0	72	1	25.6489	0	1	1	1	1	1	64	121	55	10	10	180	425	0	0	120.667	115	117.333	91.6667	94.3333	108.667	107.333	82.3333	88.6667	82	7	2	3	2	2	1	0	0	0	1	0	10	0	59.05	63.1	64.77	61.07	79.84	53.08	65.26	64.82
0	73	0	27.8876	0	0	0	1	1	0	80	127	50	20	10	600	3000	0	0	126.667	95.6667	94.6667	90	86.6667	89.3333	90	96.3333	91.6667	96.3333	15	11	4	4	4	4	0	0	0	2	1	8	2	98.02	61.07	89.56	66.32	88.73	52.49	89.56	61.18
0	54	1	23.6614	0	1	0	1	0	0	76	110	80	15	20	600	1200	0	80	97.3333	75.3333	73.3333	77	97.6667	91.6667	96	96.3333	85	103	8	6	3	3	3	3	0	0	0	0	0	5	2	66.11	56.92	79.68	53.8	79.17	52.01	79.68	62.89
0	64	1	27.6817	0	1	1	1	1	1	75	113	70	20	20	400	1000	0	400	72.6667	61	102	85.6667	93.6667	110.333	79.3333	81	84	80.6667	7	2	2	2	2	3	0	0	1	0	0	6	4	66.77	63.98	67.7	55.39	68.38	57.47	67.7	61.18
0	46	1	23.1084	1	0	1	1	0	0	76	95	35	30	0	500	500	0	0	103.333	97.3333	88.3333	93.3333	98.3333	100	101.333	91	78.3333	96.6667	11	7	4	4	3	3	0	0	1	0	0	10	2	68.88	55.39	88.77	62.41	88.16	60.67	88.77	55.49
0	73	1	22.46	1	0	1	1	1	1	63	86	30	20	20	500	1000	0	0	84.3333	90.6667	84.3333	79.3333	78.6667	89	97.6667	99.3333	76.6667	85.3333	7	2	3	3	3	3	0	0	1	3	1	13	2	79.49	60.21	79.8	57.87	74.57	59.39	66.58	61.14
0	55	0	20.0288	0	0	0	1	0	0	78	105	90	15	20	750	1100	0	0	97.6667	96	90	104	89	91.6667	96	95.3333	81	85	20	14	4	4	6	6	0	0	1	3	1	12	4	83.89	55.82	88.77	54.72	82.75	52.52	78.66	53.25
0	69	0	25.711	0	1	0	1	0	1	84	91	40	15	20	570	1450	0	0	93.3333	60.6667	72.3333	66.6667	94.3333	95	98.6667	77.6667	72.6667	82.6667	11	6	3	3	2	2	0	0	0	1	0	10	2	71.89	56.22	78.75	53.99	76.48	50.19	71.78	49.22
0	63	1	35.5114	0	0	1	1	1	0	102	134	123	15	20	400	600	0	0	105.333	98.6667		75.3333	91.3333	101.333	95	98	91.3333	86.3333	10	5	3	3	2	2	0	0	1	1	0	15	4	89.94	70.21	98.59	67.82	82.69	65.02	84.66	69.21
0	50	0	28.441	0	0	1	1	0	0	70	107	35	20	20	680	1150	0	0	113.333	106.667	100	86.6667	84.3333	80.3333	91.3333	109.333	91.3333	85	6	2	2	2	1	1	0	0	0	1	0	5	0	69.33	54.91	77.87	55.45	71.81	52.71	70.71	50.14
0	57	0	22.8928	0	0	1	1	1	1	65	126	60	20	50	500	700	0	0	96.6667	102	98.6667	72	78.6667	85	86.6667	88	89	85	5	2	2	1	1	1	0	0	0	0	0	13	1	59.11	60.22	68.75	58.09	80.77	59.89	83.77	60.82
0	66	1	20.202	1	1	0	0	0	1	72	84	56	10	20	300	600	0.5	0	86.6667	85	83.3333	82	89	93	83.3333	78.6667	77	72	7	4	3	3	2	2	7	1	0	1	0	10	1	114.77	60.82	99.09	60.08	98.34	61.17	100.38	66.42
0	61	0	24.4561	0	1	1	0	1	1	65	94	45	10	20	400	1000	0	0	70.3333	77	77.6667	84	85.3333	89.6667	102.333	80	82.6667	79	2	0	2	2	1	1	0	0	0	1	0	14	1	90.71	88.22	78.56	59.81	79.84	68.12	83.77	68.08
0	66	0	26.1593	1	1	1	1	0	0	72	108	90	5	20	600	1100	0	0	94	91.6667	88.3333	86.6667	82.6667	88	99.3333	76	66	90.3333	7	4	3	3	2	2	0	0	0	1	0	13	1	68.99	66.01	70.67	56.88	78.1	69.34	80.19	63.16
0	52	1	29.3878	0	0	1	1	1	1	69	112	40	20	20	270	500	0	104	85.3333	63.6667	70.3333	84	85	102	109	84	87.6667	87	7	7	3	3	2	2	0	0	0	2	1	4	1	70.88	59.25	62.85	56.04	78.67	55.33	79.81	56.75
0	72	1	28.7197	1	1	1	1	0	0	95	116	95	8	20	850	1750	0	0	107	103	101.333	96.6667	100.333	99.3333	75.6667	80	75.3333	74.6667	8	4	3	3	2	2	0	0	0	1	0	10	1	66.81	60.21	70.98	60.18	73.55	62.08	68.94	66.46
0	43	1	31.1419	0	0	1	0	0	0	66	104	35	25	20	660	1300	0	0	89	92	96.6667	101.333	100.333	102	101	78	81	88	4	2	2	2	1	1	0	0	0	1	0	7	1	59.01	59.85	62.69	53.01	58.11	52.71	60.59	59.85
0	47	0	24.6755	0	0	1	1	1	0	110	96	70	25	20	750	1000	0	0	88.6667	83.6667	99.6667	92.6667	80	72.3333	102	80	78	84	11	7	4	4	3	3	0	0	0	1	0	11	1	66.09	61.34	71.81	60.11	74.8	61.14	82.44	61.34
0	72	1	24.2215	1	0	0	0	0	0	76	80	70	20	20	3750	500	0	0	84	80.3333	83	76.3333	89.3333	77.3333	68.6667	79	75	88	14	11	4	4	2	2	0	0	0	1	0	12	1	71.95	59.17	80.77	52.73	77.47	55.71	80.69	53.77
0	72	0	23.2422	0	0	0	0	1	1	78	100	100	10	12	250	900	0	200	72	78	76.3333	87.6667	93	91.6667	85.6667	81	80.3333	88	11	7	4	4	2	2	0	0	1	0	0	11	1	65.45	69.11	66.35	60.19	67.8	62.91	71.72	63.18
0	59	1	24.0055	1	0	1	1	1	0	67	132	65	20	20	425	725	0.3	104	117.333	108	103.667	96.6667	85.3333	103.667	113.667	69.6667	67	76	4	2	2	2	1	1	0	0	0	2	1	9	1	79.88	56.03	80.25	60.08	81.23	60.28	76.67	55.63
0	46	1	29.668	1	0	1	1	0	0	71	121	60	30	20	420	900	0	0	75	75.6667	74.6667	81.6667	85.3333	84.6667	98	77.6667	74.3333	93.6667	5	2	2	2	1	1	0	0	0	1	0	5	1	66.03	59.34	67.55	61.28	68.67	57.09	71.66	55.84
0	42	1	31.7739	1	1	0	1	0	1	70	113	37	30	20	600	1000	0	0	86	88	90.6667	84.3333	94	95.3333	109.667	80	59	77.3333	7	2	2	2	2	2	0	0	0	1	0	5	2	56.42	61.38	60.12	52.19	56.8	49.19	59.78	48.55
0	71	1	23.7812	1	1	1	1	0	1	70	107	50	20	20	830	600	0	0	76.6667	83.3333	80.3333	83.6667	86.3333	101.667	96.6667	99	80.3333	81.6667	5	1	2	2	2	2	0	0	0	1	0	6	1	77.08	55.91	78.17	49.13	69.77	53.94	70.67	50.91
0	74	1	22.9854	1	0	0	1	0	1	75	99	20	20	20	500	1000	0	0	96.6667	93.3333	85.6667	79	86.3333	96.3333	90.3333	90.6667	76.3333	78.6667	7	4	3	2	2	2	0	0	0	1	0	5	1	62.78	60.21	65.06	55.14	65.8	53.84	69.77	61.16
0	56	1	25.0593	1	0	1	1	1	0	81	116	40	25	20	400	1000	0.5	0	110.333	100.667	104.333	91.6667	82	99.3333	103.667	73.3333	78	77.3333	5	2	2	1	1	1	0	0	0	1	0	10	1	56.09	55.93	61.77	66.13	64.8	62.35	66.79	61.13
0	70	1	22.5827	1	1	0	1	1	0	85	112	115	10	14	900	1700	0	0	90	81.3333	97.6667	99.3333	90.3333	96.3333	79.3333	99.6667	101.667	92.3333	11	4	4	4	3	3	0	0	0	1	0	10	1	66.08	60.19	60.35	50.13	65.33	57.31	71.81	60.19
0	59	1	22.6757	1	0	1	1	1	1	96	127	105	20	20	660	1400	0	0	106.667	93.3333	88.3333	81.6667	89	114.333	115.333	67.6667	81.6667	94	7	7	3	3	3	3	0	0	1	1	0	13	1	88.07	60.08	89.59	60.11	86.22	59.17	88.59	60.08
0	59	1	23.7387	1	1	1	0	0	1	70	82	45	15	20	600	1000	0	0	89.3333	66	84.3333	85.6667	92.3333	84.3333	86.6667	89.3333	87	89.3333	12	7	4	3	3	3	0	0	0	1	0	9	1	66.09	61.28	67.55	55.07	70.24	51.72	55.68	61.28
0	49	1	25.0995	1	0	1	1	1	1	73	78	110	25	20	540	1200	0	0	125	99.6667	101.667	93.3333	119.333	113.667	110.333	88.6667	78	87.3333	12	7	4	3	3	3	0	0	0	1	0	7	2	78.06	59.99	77.7	54.19	84.34	55.78	55.54	59.99
0	46	1	35.3491	1	0	0	1	1	1	74	88	85	10	20	320	1200	0	0	111.333	111.333	113	101.333	96.6667	104.333	105	77	74.3333	80.6667	14	9	4	2	2	2	0	0	0	0	0	8	1	61.08	55.31	69.98	66.07	71.93	62.02	74.56	55.31
0	52	1	28.4055	0	0	1	1	0	1	118	95	65	10	20	600	1100	0	0	97	94.6667	101	102.667	86	114.667	109.333	89	88	81	7	4	2	2	2	2	44	1	1	2	0	14	2	89.88	66.71	98.12	60.71	92.33	55.63	89.98	66.71
0	85	1	28.6501	0	0	0	0	0	0	55	105	55	10	20	600	1100	0	0	118.333	102.667	106.333	105	102.333	99	110.667	75.6667	86	88.6667	14	18	4	6	6	6	0	0	-1	3	1	7	7	67.29	70.01	86.11	60.14	78.82	61.93	76.67	60.01
0	65	0	19.1111	0	0	0	0	0	1	67	116	75	10	20	300	500	0	0	81.6667	90.3333	92	83.3333	80.3333	107	79.3333	96.3333	93.6667	92.6667	7	4	2	2	1	1	0	0	0	1	0	6	2	61.09	60.09	63.77	55.22	65.27	53.47	69.66	60.09
0	54	1	24.6755	0	0	0	0	0	0	75	97	35	20	20	400	750	0	0	86.6667	73.3333	78.3333	83.6667	85.6667	88.3333	71.3333	70.6667	75	76	8	2	3	2	2	2	0	0	0	1	0	7	2	68.38	59.67	68.05	51.55	69.18	54.24	70.78	55.13
0	51	0	30.8185	0	0	1	1	1	1	68	88	57	10	20	500	1000	0	32	104.667	92.3333	90	87	85.6667	78	77	85	81	78	10	2	3	2	2	2	0	0	0	1	0	11	2	57.01	59.82	60.74	58.17	61.06	55.06	61.88	56.41
0	59	1	23.0469	1	0	0	0	0	0	77	112	35	10	20	600	750	0	0	99.3333	95.3333	92.3333	96.6667	88	94	94.6667	80	84	88	7	2	3	2	2	2	0	0	0	1	0	12	2	62.78	56.33	55.75	49.11	52.8	51.11	61.48	51.23
0	77	1	23.5294	1	0	0	0	0	1	67	102	42	10	20	700	1000	0	0	96.3333	86	83.6667	87.3333	88.6667	91	92.3333	85.3333	78	72	11	4	4	3	3	3	0	0	0	1	0	10	2	66.08	61.21	67.19	55.33	72.8	59.23	71.44	55.15
0	73	0	21.6311	0	0	1	1	0	1	70	112	30	5	20	850	700	0	20	88.3333	79	81.3333	83.3333	91.6667	87.6667	89	109.667	81	81.6667	14	7	4	3	3	3	0	0	0	1	0	6	2	57.09	55.22	59.55	49.94	89.33	45.51	81.34	51.23
1	45	0	27.5452	0	0	0	0	0	0	78	130	42	20	20	330	300	0	0	86.6667	90	103.667	82	77.6667	82	69	110	106.333	104.667	15	3	4	2	2	2	0	0	0	0	0	15	3	60.33	65.01	69.03	61.14	98.84	69.12	101.72	70.11
1	72	0	23.6614	1	0	0	1	0	1	70	91	72	25	10	430	500	0	0	70.3333	69.3333	72	84.6667	84.6667	87	69	82	82	91	8	4	3	2	2	2	0	0	1	3	2	15	1	72.77	59.72	55.16	56.83	80.44	64.55	88.43	61.23
1	83	1	26.847	0	1	0	1	0	0	69	100	60	20	8	500	800	0	0	71.3333	79.6667	81.6667	74	65.3333	85.3333	90	69	63	68	11	4	4	4	4	4	0	0	0	1	0	18	1	81.07	60.14	61.86	61.99	74.81	61.23	78.46	62.14
1	66	0	33.0579	0	0	1	1	0	0	70	97	52	15	10	500	600	0.3	0	77.3333	87.6667	85.3333	68	64.6667	89.3333	78	84	83	94	14	7	4	3	3	3	0	0	0	0	0	11	0	72.01	55.83	71.66	55.05	66.48	52.18	67.48	55.14
1	65	1	22.5896	1	0	1	1	0	1	67	93	55	20	20	700	70	0	160	80.6667	64	76	79.6667	82.3333	87.3333	73	62	87	93	11	7	4	3	3	3	0	0	0	0	0	5	0	70.85	55.88	69.34	55.45	65.87	49.88	71.88	50.83
1	85	1	20.7157	1	0	0	1	1	1	57	99	40	15	15	170	350	0	0	80.3333	78	84	83	73.3333	89.3333	85.6667	91	84	90	7	2	2	1	1	1	0	0	0	2	0	18	0	60.44	59.82	78.34	66.23	69.57	54.54	68.45	47.13
1	52	1	20.7612	1	0	0	1	0	1	75	107	30	8	20	360	600	0	0	86.6667	76.6667	71.6667	76.6667	83.3333	98.3333	101.667	76	86	93	8	2	3	2	2	2	0	0	0	2	1	13	1	49.77	60.33	65.66	55.45	78.03	61.43	72.79	66.22
1	54	1	24.4898	0	0	1	1	1	1	67	103	60	10	20	700	1300	0	0	77.6667	69	73.3333	72.6667	67	86.6667	100	71	80	88	7	2	2	1	1	1	0	0	0	2	1	6	0	79.81	68.21	80.54	61.31	63.38	64.25	77.56	67.09
1	60	1	25.0995	0	0	0	0	1	1	87	95	60	10	20	400	900	0	200	86.3333	87.3333	90.3333	92.3333	76.6667	97.3333	83.6667	86	83	84	10	5	3	3	3	3	0	0	0	2	0	11	1	55.93	45.22	56.55	49.13	61.82	50.12	66.59	61.01
1	64	1	24.2123	1	0	1	1	1	0	97	103	30	25	20	500	800	0	0	83	73.3333	96.6667	82.6667	100.333	94	93.3333	57	80	82	18	22	4	6	6	6	0	0	1	2	1	7	7	80.12	55.01	83.13	66.34	85.07	54.78	78.55	51.02
1	73	1	25.5102	0	0	1	1	1	0	58	107	60	15	20	350	600	0	400	80	74	109	76.3333	77.3333	110.667	103	69	98	92	7	2	2	2	1	1	0	0	0	2	0	10	1	78.62	59.72	79.34	61.22	66.88	52.93	70.33	60.11
1	74	0	29.2969	0	1	0	1	0	0	80	128	45	20	20	550	600	0	180	81.6667	76.6667	88.3333	80	85	106.667	97.6667	105	81	82	14	9	4	4	3	3	15	1	0	1	0	7	1	100.66	60.94	98.57	60.55	99.09	58.14	88.09	60.46
1	52	1	27.6817	1	0	0	1	0	0	72	112	51	30	20	1100	1300	0	0	90	95.3333	94	76.3333	86.6667	96.6667	94.6667	83	89	88	7	2	3	3	3	3	0	0	0	1	0	15	2	88.02	70.21	78.37	61.25	75.74	69.15	78.45	70.11
1	61	1	28.0557	1	0	0	1	1	0	75	120	130	20	20	390	600	0.5	0	80	85	85.6667	91.6667	98.3333	103.333	89.3333	82	87	81	8	1	3	2	2	2	0	0	0	2	1	7	2	61.01	55.34	69.34	51.55	89.35	52.47	88.44	55.24
1	64	1	19.4771	1	0	1	1	1	0	79	127	115	15	20	420	800	0	0	66.6667	74.6667	83.3333	78.3333	85	93.3333	92.6667	99	81	91	11	6	4	3	3	3	0	0	0	2	1	7	0	59.03	60.31	61.43	66.45	71.94	59.34	71.69	61.06
1	69	0	22.8329	0	1	0	0	0	1	78	104	40	20	20	550	1000	0	200	115.333	106	85.3333	80.6667	78.3333	90	106	95	90	88	4	1	2	2	2	2	0	0	0	2	0	7	0	77.17	59.08	66.74	56.45	90.22	55.85	89.72	52.01
1	69	0	25.1486	0	0	1	1	1	0	79	114	50	20	20	600	1000	0.3	42	73	82	86.6667	75.3333	82	91.3333	95.3333	92	92	88	4	0	2	2	2	2	0	0	0	2	1	8	0	81.72	61.09	87.77	56.66	87.29	59.29	84.67	61.04
1	64	1	21.0077	1	0	1	0	0	1	55	116	45	20	20	660	1000	0	0	94	91.3333	71.6667	88	85.3333	91.3333	85.3333	86	89	84	5	0	2	1	1	1	0	0	0	2	1	5	0	67.93	55.34	77.56	61.33	74.41	60.43	78.16	55.03
1	32	1	26.8136	1	0	1	1	0	0	82	99	60	20	20	550	1000	0	0	83.6667	85.3333	83.6667	93	96.3333	90.6667	89.3333	98	95	89	14	8	4	3	3	3	0	0	0	2	1	10	4	55.07	49.77	70.75	49.34	89.5	57.17	78.07	51.02
1	71	0	25.3906	0	0	0	1	0	0	83	106	50	20	20	460	700	0	240	94.3333	109	89.6667	87	115.333	100	89.3333	88	85	85	20	25	4	4	4	4	0	0	0	2	1	23	7	66.88	51.09	67.65	70.31	81.23	55.92	88.71	55.9
1	77	0	26.986	0	0	0	1	1	0	62	95	59	20	20	580	900	0	0	92	88.3333	91.6667	89.3333	99.6667	98.3333	99.6667	85	91	86	22	14	4	4	4	4	28	1	1	2	0	13	3	89.09	62.01	129.03	61.02	118.67	60.05	99.18	61.06
1	63	1	25.3906	0	0	0	1	0	0	91	110	50	20	20	400	1000	0	0	135	117	115.333	112.667	100.333	102.667	105.333	89	88	97	10	12	3	3	2	2	0	0	1	2	1	7	7	55.74	46.49	67.7	44.76	66.8	49.19	68.79	50.13
1	53	1	20.2812	1	0	0	0	1	0	81	93	50	15	20	410	700	0	0	115.333	111.667	100.333	100.333	103.333	101.667	96.6667	93	93	87	7	4	2	2	2	2	0	0	0	2	1	7	0	79.65	61.09	98.55	56.77	69.17	60.33	71.81	61.02
1	79	1	23.5294	1	0	0	1	1	1	80	115	110	20	10	600	1000	0.5	0	117	122	116.333	118	118.333	112.333	113	83	83	91	7	4	2	2	2	2	0	0	0	2	1	10	2	81.44	63.49	80.87	61.02	99.82	60.94	100.59	66.02
1	65	1	22.913	1	0	0	0	1	0	63	92	60	30	20	500	1000	0	0	120.667	124.333	121.333	113.667	107	115	118.333	81	75	87	10	6	3	2	2	2	0	0	0	1	0	7	0	80.02	58.36	89.77	55.34	84.18	56.63	79.61	61.91
1	83	1	19.6072	0	1	0	0	1	1	72	104	30	10	20	400	600	0	0	95.3333	104.667	95	94	96.6667	96	97	79	75	87	14	9	4	3	3	3	0	0	0	1	0	5	0	71.29	50.91	77.93	49.01	75.73	63.13	77.17	59.33
1	63	0	24.4352	0	0	0	1	1	1	60	122	40	10	20	240	700	0	0	91	70.6667	72.6667	81	67.6667	63.6667	77.6667	96	83	78	8	2	2	2	2	1	0	0	0	1	0	7	0	64.31	54.03	68.07	49.2	66.79	56.33	73.08	55.84
1	76	1	26.1224	0	1	0	0	1	0	76	97	40	20	20	380	600	0	0	84.3333	96.6667	94	98	84.6667	107	96.6667	105	95	82	7	5	2	2	2	2	0	0	0	1	0	14	0	59.34	60.17	66.8	53.91	77.04	59.76	76.47	50.18
1	77	1	22.3214	0	0	1	1	1	1	79	106	40	15	20	330	800	0.25	0	97	86.6667	93.3333	93.3333	90	90	100	76	78	84	14	7	4	3	2	3	0	0	1	1	0	15	1	70.22	51.41	71.77	53.22	84.34	54.17	81.76	55.07
1	58	1	25.0865	1	1	1	1	1	0	76	96	100	10	10	550	135	0	0	90	87.6667	102.333	85	95.6667	87.3333	87.3333	84	87	79	11	7	3	3	3	3	0	0	0	0	0	5	0	52.07	49.68	60.55	52.17	91.23	46.63	99.06	49.59
1	68	0	25.711	1	1	0	1	1	1	78	88	110	20	20	490	700	0	0	89.3333	86.6667	91	85.6667	78.6667	86	87.3333	94	94	82	7	2	2	2	2	2	0	0	0	2	0	10	0	66.03	52.02	69.7	52.91	75.69	53.34	77.64	52.81
1	77	0	22.3478	0	0	0	1	0	1	75	93	60	10	8	180	425	0	0	99.3333	87.6667	90.6667	88.3333	85	84.3333	89.6667	90	107	100	14	2	4	2	2	2	0	0	0	2	0	7	4	61.68	55.91	64.98	50.91	74.07	56.21	78.15	51.11
1	68	0	25.1486	1	0	0	1	0	1	110	93	50	20	10	600	3000	0	0	99.6667	86	83.3333	60	68	61	93	105	105	107	5	2	2	2	2	2	0	0	0	2	1	12	2	55.65	60.21	66.81	66.03	91.28	50.23	99.85	52.94
1	68	1	23.1084	0	0	0	0	0	0	90	104	30	15	20	600	1200	0.5	0	82	79.6667	78.3333	83.3333	80.6667	84	77	80	87	93	14	4	2	2	2	1	20	1	0	2	1	6	1	52.34	55.93	102.65	60.87	106.97	49.83	110.38	50.22
1	66	1	23.3887	0	0	0	0	0	0	84	96	55	20	20	400	1000	0	0	98.3333	79	74.3333	93	88	92	86.3333	81	88	89	12	2	2	2	2	1	0	0	1	2	1	7	2	68.32	60.19	69.77	55.88	88.08	57.48	92.78	49.87
1	60	1	22.3094	0	0	1	1	0	1	58	97	170	30	12	500	500	0	0	79.6667	107.333	106.667	104.667	92	103.333	94.3333	98	81	98	5	0	2	2	1	1	0	0	0	2	1	9	2	61.87	50.48	69.77	55.08	65.19	56.37	70.23	52.29
1	71	1	23.3067	1	0	0	0	1	0	87	121	35	20	20	550	800	0	0	74.6667	78	80.3333	89	97.6667	106.667	97.6667	88	91	80	7	0	3	2	2	2	0	0	0	2	1	6	0	73.29	61.78	77.8	58.97	77.42	58.85	78.86	55.02
1	91	0	20	0	0	0	0	0	0	90	93	80	15	20	750	1100	0	0	110.333	105.333	101.667	94	88.6667	100.667	112.667	85	87	79	15	4	4	2	2	2	0	0	0	2	1	15	13	64.27	49.79	66.77	55.08	70.14	53.63	71.64	51.14
1	64	1	27.6817	1	0	0	0	0	0	65	103	25	15	20	570	1220	0	0	104	98	86.6667	78.3333	74.6667	94	95.6667	82	80	99	14	2	4	4	3	3	0	0	0	1	1	7	2	51.28	55.31	88.75	59.13	56.83	61.17	66.78	55.23
1	53	1	25.9909	0	0	1	0	0	1	65	92	100	15	20	400	600	0	0	86	86	68.6667	78	86.6667	106.667	96.6667	101	103	78	7	3	2	2	2	2	0	0	0	1	0	11	2	66.47	66.71	79.59	62.1	89.09	63.84	85.41	61.14
1	78	0	24.3418	0	0	0	1	0	1	68	89	130	20	20	680	1150	0	0	122	112	106	99.3333	92.6667	93.6667	86	104	98	87	11	7	3	3	2	2	0	0	1	1	0	29	2	78.04	70.01	89.05	66.89	110.08	70.34	117.5	69.08
1	54	1	23.8754	1	0	0	0	0	1	66	91	110	20	50	500	700	0.25	0	100.333	100	95.3333	89	85.3333	79.3333	87	91	97	96	8	2	2	2	2	2	0	0	0	1	0	16	0	55.39	60.09	66.7	59.35	55.83	61.12	62.85	54.94
1	79	0	29.604	0	1	1	1	0	1	85	117	50	10	20	300	600	0	0	101.333	89.6667	100	111.333	82	109.333	96.6667	87	79	73	14	9	4	3	3	3	15	1	0	2	0	10	3	98.23	64.01	118.43	53.54	108.53	56.03	99.31	60.08
1	79	1	25.9516	0	0	0	1	1	0	76	88	25	10	20	400	900	0	0	95.3333	88	94.6667	85	81.3333	105.333	85	75	82	97	12	9	4	3	3	3	35	1	0	1	0	17	2	77.28	49.57	115.01	52.22	122.34	60.04	99.78	55.91
1	77	1	32.5964	0	0	0	1	0	0	69	100	40	5	20	600	1000	0	0	98.3333	99.6667	112	106	103.333	105.667	106.667	74	80	94	12	7	4	2	2	2	33	1	0	2	1	11	4	89.3	60.82	112.34	61.95	129.18	61.12	110.84	66.34
1	59	1	21.4692	1	0	0	1	0	0	88	107	55	20	20	270	550	0.5	0	95	97.6667	108.667	113	106	103.333	111.667	92	86	92	6	4	2	2	2	1	40	1	1	2	1	14	6	112.09	56.43	110.95	60.34	98.56	51.23	92.73	50.24
1	85	0	23.4952	0	0	1	1	1	0	83	94	125	10	20	850	1750	0	0	86	88.3333	83	81.6667	91	84	89.3333	83	97	88	7	2	3	2	2	2	0	0	-1	2	1	10	10	80.78	61.01	89.69	57.79	87.96	54.74	88.14	55.23
1	44	1	25.1063	1	0	0	0	0	1	97	123	55	25	20	660	1300	0	0	99.6667	110	101.667	88.3333	105.333	99.6667	105.667	87	93	84	7	7	3	6	6	6	10	1	1	3	1	21	3	98.07	55.63	110.01	67.19	98.09	65.49	90.11	63.25
1	54	1	24.2215	1	0	0	0	0	1	90	103	90	25	20	700	1000	0.3	0	105.333	102	98.6667	96	94.3333	92	84.6667	93	101	100	2	1	2	2	2	2	0	0	0	2	1	7	4	66.07	55.81	69.76	49.45	62.07	51.52	70.85	50.14
1	73	1	21.3578	1	0	1	1	1	1	73	91	170	20	20	375	800	0	0	109.333	103.667	105.333	90.6667	84	91.3333	91	69	70	66	2	1	2	2	2	2	28	1	0	0	0	8	0	99.01	51.82	130.08	62.73	111.01	60.35	98.08	61.81
1	53	0	35.1878	1	1	0	1	1	1	67	77	200	10	12	250	900	0	0	91.3333	105	97.6667	104.333	111	91	96	77	88	75	7	2	3	3	2	2	0	0	0	0	0	9	0	66.03	59.11	67.89	56.56	66.17	51.06	67.95	50.75
1	75	1	24.9649	1	1	1	0	0	1	84	79	70	20	20	480	725	0	0	83.6667	71.6667	74.6667	79.3333	83.3333	87.6667	89	91	92	99	5	1	2	2	2	2	0	0	0	1	0	7	0	77.09	55.82	78.08	61.66	82.91	60.66	78.19	55.14
1	60	0	21.4109	0	0	0	0	0	1	76	103	35	30	20	420	900	0	0	114	94.3333	86.3333	88.6667	85	80.6667	84.6667	90	84	90	11	7	4	3	3	3	0	0	0	2	1	9	1	63.08	56.66	68.8	71.96	64.81	70.16	68.19	59.41
1	84	1	22.8571	0	1	1	1	0	0	77	112	140	25	20	600	1000	0	0	91	87.3333	81.3333	87	96	95.3333	87.6667	86	90	88	14	6	4	4	4	4	0	0	0	2	1	12	0	59.06	51.52	70.87	69.34	65.73	67.14	69.11	66.19
1	62	0	21.0938	0	0	1	1	0	0	74	93	140	20	20	830	1400	0	0	78.6667	84	99.6667	96.3333	105	98	97.3333	89	86	93	11	7	4	4	4	4	80	1	0	2	1	6	0	89.01	56.33	90.29	58.34	98.55	57.64	89.09	55.83
1	60	0	21.6713	0	0	0	0	0	1	76	106	30	20	20	500	1000	0	0	94.6667	87.6667	93	86.3333	98.3333	109.333	84.6667	78	88	80	7	4	3	3	3	3	0	0	0	2	1	4	1	66.95	49.21	70.69	50.24	89.67	55.44	88.11	55.51
1	59	1	23.4586	1	1	1	0	0	1	84	84	70	25	20	440	700	0	0	85.6667	84	72.6667	81.6667	84	86	96.3333	88	89	85	5	2	2	2	2	2	0	0	0	1	0	5	1	78.64	55.92	72.77	59.91	77.23	51.12	71.88	49.34
1	75	0	26.4381	0	1	0	1	0	0	70	85	95	10	14	900	1100	0	0	92.3333	87.3333	83	77.6667	97.3333	94	99.6667	99	104	89	14	9	4	3	3	3	0	0	1	2	0	11	4	60.07	55.71	71.66	51.17	87.94	54.51	81.31	60.24
1	59	1	24.3438	1	0	0	0	0	0	76	84	45	20	20	660	1400	0	0	91.3333	85.3333	90	75.3333	79	105.333	63	89	85	95	12	7	4	4	4	4	0	0	0	2	1	4	1	59.11	59.12	60.55	51.33	63.67	53.42	69.45	50.35
1	66	1	28.7274	1	0	0	0	0	1	78	83	105	15	20	600	1000	0.25	100	89.3333	70	84.3333	83.6667	83.3333	98	108	91	104	91	11	5	4	2	2	2	0	0	0	2	1	7	1	66.77	58.44	67.89	56.87	69.18	56.24	71.84	53.45
1	52	1	26.4721	1	0	1	1	0	1	85	104	35	25	20	540	1200	0	0	88.3333	80.6667	84.6667	84	79	120	112.333	84	83	78	4	2	2	1	1	1	0	0	0	0	0	8	1	57.91	53.63	66.67	55.34	71.07	55.13	69.31	49.02
1	73	0	26.4381	0	0	1	1	1	1	58	100	45	10	20	320	1150	0	0	81.3333	79.6667	78	81.6667	91	82.6667	85.3333	92	104	95	11	7	4	3	3	3	0	0	0	1	0	4	1	64.01	55.45	59.85	53.96	59.11	49.45	60.15	50.25
1	65	0	22.7694	0	0	0	1	0	0	65	115	40	10	20	600	1100	0	120	102	93.3333	90.6667	105.333	91.3333	110.667	84	108	101	93	14	3	4	3	3	3	0	0	0	2	1	6	2	55.03	56.87	66.77	51.08	66.97	52.36	61.19	51.18
1	43	1	25.5922	1	0	0	0	0	0	75	87	100	10	20	600	1100	0	10	90	86	82	92	96.6667	74.6667	77.3333	104	97	89	15	9	4	4	4	4	0	0	0	2	1	11	1	69.38	55.34	77.75	52.07	57.01	53.04	55.38	49.11
1	56	1	29.2969	0	0	0	0	0	0	74	94	35	10	20	300	900	0	0	90	90.6667	93.6667	92.3333	101.667	103	90	110	99	71	7	2	2	2	2	2	0	0	0	1	0	6	0	70.04	59.08	89.72	59.31	82.11	50.16	60.84	44.98
1	71	1	25.3934	0	0	0	1	1	0	64	99	105	20	20	400	750	0	0	72	94	90	75.3333	84.6667	122	116.333	105	103	94	11	2	3	2	2	2	0	0	0	0	0	6	1	55.62	60.21	84.69	55.94	90.19	56.18	86.91	60.1
1	55	1	25.7117	1	1	1	1	1	0	86	109	60	10	20	500	1000	0	0	80.6667	86	81.3333	74.3333	79.3333	112.333	110.333	105	97	95	14	14	4	3	3	3	0	0	0	2	0	58	20	59.03	50.34	77.76	52.44	67.12	53.47	70.34	52.13
1	55	1	24.6181	1	0	0	0	0	1	90	120	200	10	20	600	750	0	0	103.667	101	98.6667	95	99.6667	88.6667	81.6667	99	92	96	7	2	2	2	2	1	0	0	0	0	0	5	4	88.06	60.43	89.74	55.62	88.04	63.53	81.24	60.88
1	19	1	21.2665	0	0	0	0	0	0	90	96	70	10	20	660	1000	0	0	94.6667	87.3333	81.3333	80.6667	82.3333	91	106.667	97	90	82	7	2	2	1	1	1	0	0	0	1	0	10	3	82.39	60.23	98.43	58.44	81.02	61.43	77.17	62.02
1	84	1	21.3068	0	0	0	0	0	0	65	121	80	5	20	850	600	0	0	83	96	106.667	107.333	121	105.333	88.6667	101	95	96	7	2	3	2	2	2	0	0	0	1	0	12	2	59.37	60.18	78.77	52.73	59.83	56.87	67.75	55.35
1	73	1	21.0077	1	0	0	0	0	1	65	110	84	25	20	590	1000	0	0	99.3333	95.6667	98.3333	95.3333	94.6667	97.3333	94.3333	89	91	88	11	2	4	4	4	4	0	0	0	2	1	7	0	61.28	55.01	68.83	51.45	88.16	49.65	85.04	47.18
[truncated: 8 more columns]
