# Supplementary material for: Dexmedetomidine decreases cerebral hyperperfusion syndrome incidence following mechanical thrombectomy in acute ischemic stroke: a double-blind, randomized controlled trial
Source: Front Neurol. 2025 Sep 17;16:1680268. doi: 10.3389/fneur.2025.1680268 (PMC12483894; doi:10.3389/fneur.2025.1680268)
Supplement: Supplementary file 3 [file Table_3.XLSX]

## Sheet: Sheet1
group(0=dex;1=plcebo)	ASPECTS	ASITN/SIR
0	8	2
0	9	2
0	8	2
0	9	2
0	7	2
0	10	3
0	9	2
0	8	2
0	8	2
0	7	2
0	9	3
0	9	2
0	8	2
0	8	2
0	7	2
0	8	2
0	7	1
0	8	2
0	9	2
0	9	2
0	8	2
0	7	2
0	7	2
0	8	2
0	9	2
0	9	2
0	7	2
0	8	2
0	8	2
0	9	2
0	9	2
0	9	2
0	7	1
0	9	2
0	9	2
0	8	2
0	8	2
0	7	1
0	8	2
0	8	2
0	9	2
0	9	2
0	9	2
0	10	3
0	9	2
0	9	2
0	9	2
0	10	3
0	8	2
0	7	2
0	8	2
0	9	3
0	9	2
0	9	2
0	9	3
0	8	2
0	9	2
0	8	2
0	9	2
0	7	2
0	7	2
0	7	1
0	9	2
0	7	2
0	9	2
0	9	2
0	8	2
0	9	2
0	8	2
0	7	2
1	7	1
1	9	2
1	8	2
1	8	2
1	8	2
1	9	2
1	9	2
1	9	2
1	8	2
1	7	1
1	9	2
1	7	2
1	9	2
1	9	2
1	8	2
1	9	2
1	9	3
1	9	3
1	7	2
1	7	1
1	7	1
1	8	2
1	9	2
1	9	2
1	8	2
1	7	1
1	9	2
1	9	2
1	7	2
1	8	2
1	9	2
1	7	2
1	9	3
1	7	2
1	9	2
1	9	3
1	9	2
1	8	2
1	7	2
1	9	2
1	8	2
1	9	2
1	7	2
1	7	2
1	7	2
1	9	3
1	9	2
1	9	2
1	10	3
1	10	3
1	8	2
1	9	3
1	8	2
1	7	1
1	8	2
1	9	2
1	9	3
1	7	2
1	8	2
1	8	2
1	9	3
1	7	2
1	7	2
1	7	1
1	8	3
1	8	2
1	7	2
1	9	2
1	9	2
1	8	2
1	8	2
